# Supplementary material for: Ophiopogonin D increase apoptosis by activating p53 via ribosomal protein L5 and L11 and inhibiting the expression of c-Myc via CNOT2
Source: Front Pharmacol. 2022 Dec 9;13:974468. doi: 10.3389/fphar.2022.974468 (PMC9780504; doi:10.3389/fphar.2022.974468)
Supplement: Supplementary file 2 [file Table1.XLSX]

## Sheet: Figure 1
	HCT116p53+/+							HCT116p53-/-
	0	5	10	20	40	OP-D (uM)		0	5	10	20	40	OP-D (uM)
	1.724	1.5413	1.5448	1.2864	0.9453			2.0058	2.1271	2.1761	2.0963	2.1466
	1.6391	1.7372	1.6052	1.2847	1.1089			2.1139	2.0949	2.1757	2.2499	2.1376
	1.7281	1.697	1.4834	1.2039	1.0096			2.136	2.0874	2.1873	2.3038	2.1754
	101.587	90.8214	91.0277	75.8014	55.702			96.1907	102.008	104.358	100.531	102.943
	96.5843	102.365	94.5867	75.7012	65.3422			101.375	100.464	104.338	107.897	102.511
	101.829	99.9961	87.4096	70.9401	59.4909			102.435	100.104	104.895	110.482	104.324
Average	100	97.7275	91.008	74.1475	60.1783			100	100.858	104.53	106.303	103.259

## Sheet: Figure 2
p53
0	20	40	OP-D(uM)
1.042	1.57	2.34
0.958	1.39	2.03
1.023	1.48	2.19
p21
HCT116p53+/+			HCT116p53-/-
0	20	40	0	20	40	OP-D(uM)
0.994	1.147	1.467	1.001	1.066	1.027
1.006	1.148	1.461	0.999	1.066	1.015
1.013	1.145	1.465	1.003	1.068	1.021

## Sheet: Figure 3
	Cleaved-PARP
	OP-D(40 uM)	-	+	-	+
	p53 siRNA	-	-	+	+
	1	1.01266	1.88304	1.11467	1.24946
	2	1.00506	2.25483	0.494735	0.518844
	3	1.01231	1.94483	0.577721	0.640554
	p21								Figure 1, 2, 6, 7, 9번 필요합니다.
	OP-D(40 uM)	-	+	-	+
	p53 siRNA	-	-	+	+
	1	1.01078	1.66656	0.257104	0.130339
	2	1.02293	2.06099	0.0791185	0.101948
	3	1.01506	1.6062	0.184877	0.0897914
	p53
	OP-D(40 uM)	-	+	-	+
	p53 siRNA	-	-	+	+
	1	1.01246	1.41101	0.253501	0.262401
	2	1.00611	1.97951	0.0767209	0.0988589
	3	1.00476	1.4778	0.128615	0.128555

## Sheet: Figure 4
	DMSO					OP-D (40 uM)
	CHX	0	40	80	120	CHX	0	40	80	120	(min)
		1	0.293127	0.245489	0.133324		1	0.422749	0.252237	0.237634

## Sheet: Figure 5
	A						B
	p53						p53
	OP-D(40 uM)	-	+	-	+		OP-D(40 uM)	-	+	-	+
	L5 siRNA	-	-	+	+		L11 siRNA	-	-	+	+
	1	1.01451	1.79977	0.627688	1.23766		1	1.00894	1.92637	0.949657	1.02299
	2	1.02085	1.92157	0.189134	1.08642		2	1.01385	3.13344	0.796202	0.887649
	3	1.00978	1.91534	0.689667	1.20554		3	1.03012	2.77429	0.838374	0.937806
	p21						p21
	OP-D(40 uM)	-	+	-	+		OP-D(40 uM)	-	+	-	+
	L5 siRNA	-	-	+	+		L11 siRNA	-	-	+	+
	1	1.01752	1.51354	0.341405	0.531621		1	1.00453	1.50531	0.481131	0.422039
	2	1.06218	2.65983	0.0720836	0.313889		2	1.01783	1.98889	0.300312	0.154271
	3	1.03804	2.09542	0.121871	0.428845		3	1.01643	1.94231	0.354937	0.200271
	L5						L11
	OP-D(40 uM)	-	+	-	+		OP-D(40 uM)	-	+	-	+
	L5 siRNA	-	-	+	+		L11 siRNA	-	-	+	+
	1	1.00725	0.860733	0.280507	0.359389		1	1.00058	0.896699	0.114279	0.0600142
	2	1.01654	0.709346	0.137456	0.17751		2	1.0094	0.820473	0.0764133	0.0399953
	3	1.02357	0.950943	0.108324	0.149071		3	1.00309	0.821435	0.0764133	0.0399953

## Sheet: Figure 6
	CNOT2
	0	20	40	OP-D(uM)
	0.937	0.535	0.407
	0.973	0.575	0.433
	1.09	0.537	0.386
	MID1IP1
	0	20	40	OP-D(uM)
	1.098	0.796	0.632
	0.997	0.594	0.477
	0.905	0.539	0.268
	Pin1
	0	20	40	OP-D(uM)
	1.183	0.908	0.7
	0.928	0.572	0.533
	0.889	0.505	0.231

## Sheet: Figure 7
	c-Myc
	0	20	40	OP-D(uM)
	0.705	0.476	0.391
	0.944	0.821	0.489
	1.351	0.803	0.638
	Pro-PARP
	0	20	40	OP-D(uM)
	0.732	0.616	0.446
	0.974	1.088	0.581
	1.293	0.989	0.64
	p-AKT (S473)
	0	20	40	OP-D(uM)
	0.819	0.876	0.461
	0.887	1.46	0.52
	1.295	1.373	0.4
	CyclinD1
	0	20	40	OP-D(uM)
	0.871	0.649	0.75
	0.99	0.651	0.659
	1.139	0.739	0.946
	CDK4
	0	20	40	OP-D(uM)
	0.788	0.462	0.523
	1.02	0.517	0.5
	1.192	0.637	0.814

## Sheet: Figure 8
	Pro-PARP
	OP-D(40 uM)	-	+	-	+
	CNOT2 siRNA	-	-	+	+
	1	1.02709	0.499314	0.814716	0.368088
	2	1.02764	0.333325	0.557428	0.114558
	3	1.04147	0.47979	0.794233	0.313341
	c-Myc
	OP-D(40 uM)	-	+	-	+
	CNOT2 siRNA	-	-	+	+
	1	1.00178	0.703465	0.51231	0.467793
	2	1.04029	0.531988	0.352698	0.28033
	3	1.01888	0.704697	0.460426	0.402534
	CNOT2
	OP-D(40 uM)	-	+	-	+
	CNOT2 siRNA	-	-	+	+
	1	1.01025	0.860647	0.292917	0.341495
	2	1.00904	0.770061	0.0691521	0.0406967
	3	1.02044	0.911655	0.309414	0.275824

## Sheet: Figure 9
	Con				OP-D (40 uM)
	0	40	80	120	0	40	80	120	(min)
	1.021	0.423	0.243	0.061	0.908	0.263	0.065	0.015
	0.979	0.457	0.316	0.051	1.092	0.26	0.061	0.018
	0.988	0.433	0.305	0.058	0.956	0.261	0.062	0.016

## Sheet: Figure 10
		A								B
		Cell viability								Cell viability
		OP-D(uM)	0	20	40	0	20	40		OP-D(uM)	0	20	40	0	20	40
		5-FU (uM)	0	0	0	10	10	10		DOX (uM)	0	0	0	10	10	10
		1	98.8721	86.886	70.6954	69.2405	64.7557	51.6751		1	105.274	80.7514	70.1306	72.7606	59.4273	49.567
		2	107.608	89.5689	61.906	81.0464	73.0179	52.5961		2	103.166	77.764	65.3104	77.8282	58.575	45.0767
		3	94.6696	81.829	63.44	79.3124	72.7138	45.2883		3	102.607	83.5922	60.8751	68.2978	62.9553	50.1627
		4	97.9887	84.1078	73.0011	76.7859	66.6006	52.7395
		5	107.342	85.3463	72.1193	80.6401	64.7379	54.6617
		C								D
		Pro-PARP								Pro-PARP
		OP-D(uM)	0	20	40	0	20	40		OP-D(uM)	0	20	40	0	20	40
		5-FU (uM)	0	0	0	10	10	10		DOX (uM)	0	0	0	10	10	10
		1	1.01476	1.11141	0.660644	0.661049	0.354242	0.286265		1	1.01356	0.946563	0.751013	0.495088	0.367118	0.206134
		2	1.04347	0.94733	0.600739	0.640246	0.266928	0.194595		2	1.00576	0.92648	0.719854	0.472332	0.33207	0.165462
		3	1.00884	0.972646	0.641272	0.668682	0.307881	0.23657		3	1.02801	0.945109	0.725223	0.447448	0.291354	0.109816
		c-Myc								Cleaved-PARP
		OP-D(uM)	0	20	40	0	20	40		OP-D(uM)	0	20	40	0	20	40
		5-FU (uM)	0	0	0	10	10	10		DOX (uM)	0	0	0	10	10	10
		1	1.04957	0.927259	0.554541	0.455997	0.250741	0.196207		1	1.11045	1.35596	1.32551	1.60052	1.96043	4.43006
		2	1.11344	1.09474	0.430176	0.281593	0.0999316	0.0636574		2	1.00301	1.20158	1.17377	1.49711	1.88398	4.84997
		3	1.00207	0.920052	0.498095	0.349518	0.149428	0.131025		3	1.01208	1.22035	1.18767	1.43189	1.74558	3.98299
		p53								c-Myc
		OP-D(uM)	0	20	40	0	20	40		OP-D(uM)	0	20	40	0	20	40
		5-FU (uM)	0	0	0	10	10	10		DOX (uM)	0	0	0	10	10	10
		1	1.01551	0.911141	1.50448	11.7464	13.1581	15.011		1	1.05935	0.865693	0.564571	0.598379	0.4921	0.246167
		2	1.01459	0.914856	1.5168	12.2164	14.1348	16.6379		2	1.00062	0.819735	0.539632	0.580631	0.525505	0.352745
		3	1.0408	0.992061	1.63604	12.7635	14.1336	17.4017		3	1.05935	0.865693	0.564571	0.598379	0.4921	0.232032
		p21								p53
		OP-D(uM)	0	20	40	0	20	40		OP-D(uM)	0	20	40	0	20	40
		5-FU (uM)	0	0	0	10	10	10		DOX (uM)	0	0	0	10	10	10
		1	1.03927	1.76945	1.4959	2.77799	3.27351	4.12965		1	1.00723	1.56478	1.8304	10.1551	11.6825	18.9796
		2	1.17553	1.93904	1.97487	2.93966	3.39453	4.31012		2	1.05494	1.58955	1.84117	8.0824	9.20058	14.7127
		3	1.01589	1.66868	1.69097	3.20333	3.94376	5.1698		3	1.0673	1.65622	1.91577	10.8496	12.4714	20.2208
										p21
										OP-D(uM)	0	20	40	0	20	40
										DOX (uM)	0	0	0	10	10	10
										1	1.01778	1.47325	2.03518	4.77596	5.37898	5.88007
										2	1.02003	1.40421	1.9009	4.46108	5.0505	5.44743
										3	1.01237	1.3959	1.91263	4.45754	5.07852	5.41036
